# Supplementary material for: Sparsentan improves glomerular hemodynamics, cell functions, and tissue repair in a mouse model of FSGS
Source: JCI Insight. 2024 Sep 3;9(19):e177775. doi: 10.1172/jci.insight.177775 (PMC11466195; doi:10.1172/jci.insight.177775)
Supplement: Supporting data values [file jciinsight-9-177775-s170.xlsx]

## Sheet: Figure 1C
AA diameter
Control	Sparsentan	Losartan
15.42	21.48	17.14
15.68	20.95	15.61
16.3	22.91	14.52
15.49	20.56	16.41
13.51	17.63	16.85
15.63	16.72	15.26
14.76	22.07	14.94
12.7	19.53	14.92

## Sheet: Figure 1D
EA diameter
Control	Sparsentan	Losartan
10.85	13.21	10.09
9.55	11.655	9.65
10.18	12.4	8.31
11.89	16.44	7.3
9.05	12.15	10.88
5.67	14.99	10.77
9.41	7.54	9.31
10.13	10.01	8.31

## Sheet: Figure 1E
Glomerular diameter
Control	Sparsentan	Losartan
93.44	89.95	97.08
77.39	83.36	78.64
97.12	87.62	94.32
89.1	84.93	85.54
89.62	98.21	80.19
87.34	92.68	85.21
102.02	89.06	93.87
82.51	93.99	89.69

## Sheet: Figure 1F
Glomerular tuft area
Control	Sparsentan	Losartan
6434	5862	6360
4870	5151	6363
6187	5591	4990
6770	5094	5541
4717	6076	4649
5354	5368	4341
4777	5125	6348
5480	6487	5541

## Sheet: Figure 1G
Glomerular capillary diameter
Control	Sparsentan	Losartan
8.65	8.11	9.46
8.24	9.59	9.16
10.73	6.16	9.74
10.14	10.74	8.96
9.23	6.57	9.07
6.71	9.48	9.19
6.92	7.16	10.2
7.69	9.9	8.55

## Sheet: Figure 1H
SNGFR
Control	Sparsentan	Losartan
6.3	5.5	2.99
3.48	6.98	5.6
4.39	9.46	4.45
3.49	5.45	6.46
5.9	5.29	3.15
4.99	6.74	5.71
3.79	5.3	4.3
4.24	6.19	6.78

## Sheet: Figure 1I 
RBCV
Control	Sparsentan	Losartan
2.94	3.46	2.19
1.98	3.08	2.41
4.19	2.03	3.01
2.56	2.62	3.44
2.06	2.17	3.77
2.26	1.76	3.25
3.47	2.35	2.86
2.75	4.61	2.67

## Sheet: Figure 2C
F GT peak/baseline
Control ET1	Sparsentan ET1	Losartan ET1	Control ET1+AngII	Sparsentan ET1+AngII	Losartan ET1+AngII
2.76	1.09	3.35	3.98	2.1	2.72
2.47	1.01	3	5.26	2.38	3.2
4.35	0.9	3.19	8.51	1.48	2.62
3.12	1.22	3.65	4.48	2.62	3.71
3.41	1.27	2.74	6.55	1.36	3.47
3.76	1.63	4.69	4.68	2.51	4.06
4.39	2.2	5.24	5.7	1.28	2.5
2.58	1.95	3.63	8.03	1.66	3.86

## Sheet: Figure 2D
AA diameter
Control ET1	Sparsentan ET1	Losartan ET1	Control ET1+AngII	Sparsentan ET1+AngII	Losartan ET1+AngII
0.41	0.89	0.42	0.49	0.99	0.44
0.6	0.76	0.55	0.73	0.99	0.49
0.71	0.99	0.53	0.55	1.01	0.68
0.28	0.99	0.71	0.54	0.81	0.62
0.5	0.99	0.5	0.65	0.76	0.44
0.47	0.93	0.46	0.22	0.71	0.49
0.53	0.97	0.64	0.38	0.72	0.75
0.42	0.9	0.43	0.55	0.88	0.62

## Sheet: Figure 2E
Glomerular diameter
Control ET1	Sparsentan ET1	Losartan ET1	Control ET1+AngII	Sparsentan ET1+AngII	Losartan ET1+AngII
0.96	0.91	0.95	0.94	0.98	0.88
0.97	0.94	0.95	0.96	0.97	0.94
0.83	0.99	0.88	0.96	0.99	0.92
0.94	0.99	0.98	0.94	0.97	0.93
0.92	0.96	0.95	0.96	0.95	0.87
0.93	0.99	0.87	0.96	0.94	0.94
0.84	1.01	0.99	0.75	0.99	0.91
0.94	0.96	0.94	0.84	0.97	0.89

[truncated: 34 more sheets: Figure 2F, Figure 3B, Figure 3C, Figure 3D, Figure 3E, Figure 3G, Figure 3H, Figure 3I, Figure 3J, Figure 3L, Figure 4B, Figure 4C, Figure 4D, Figure 4E, Figure 4F, Figure 4G, Figure 4H, Figure 4I, Figure 4J, Figure 4K …]
